# Supplementary material for: Drone-based effective counting and ageing of hippopotamus (Hippopotamus amphibius) in the Okavango Delta in Botswana
Source: PLoS One. 2019 Dec 5;14(12):e0219652. doi: 10.1371/journal.pone.0219652 (PMC6894862; doi:10.1371/journal.pone.0219652)
Supplement: S1 Table — (CSV) [file pone.0219652.s001.csv]

	date	session	height	Adult	Juvenile	Subadult	Unknown	total
1	11/11/2017	EA	0	3	0	0	6	9
2	11/11/2017	EA	40	4	0	0	8	12
3	11/11/2017	EA	80	3	0	0	6	9
4	11/11/2017	EA	120	1	0	0	6	7
5	11/11/2017	EM	0	0	0	0	8	8
6	11/11/2017	EM	40	7	0	0	5	12
7	11/11/2017	EM	80	3	0	0	5	8
8	11/11/2017	EM	120	0	0	0	9	9
9	11/11/2017	LA	0	5	1	2	3	11
10	11/11/2017	LA	40	3	0	0	8	11
11	11/11/2017	LA	80	1	0	0	10	11
12	11/11/2017	LA	120	3	0	0	7	10
13	11/11/2017	LM	0	4	0	0	5	9
14	11/11/2017	LM	40	7	0	0	4	11
15	11/11/2017	LM	80	5	0	0	5	10
16	11/11/2017	LM	120	4	0	0	7	11
17	13/11/2017	EA	0	3	1	1	3	8
18	13/11/2017	EA	40	2	0	0	8	10
19	13/11/2017	EA	80	3	0	0	8	11
20	13/11/2017	EA	120	2	0	0	10	12
21	13/11/2017	EM	0	3	1	1	3	8
22	13/11/2017	EM	40	5	0	0	5	10
23	13/11/2017	EM	80	0	0	0	6	6
24	13/11/2017	EM	120	0	0	0	8	8
25	13/11/2017	LA	0	3	0	2	3	8
26	13/11/2017	LA	40	4	0	1	3	8
27	13/11/2017	LA	80	4	0	0	6	10
28	13/11/2017	LA	120	5	0	0	4	9
29	13/11/2017	LM	0	4	1	0	5	10
30	13/11/2017	LM	40	7	1	1	3	12
31	13/11/2017	LM	80	4	1	1	5	11
32	13/11/2017	LM	120	2	0	0	5	7
33	14/11/2017	EA	0	2	1	0	6	9
34	14/11/2017	EA	40	3	0	0	5	8
35	14/11/2017	EA	80	2	0	0	5	7
36	14/11/2017	EA	120	0	0	0	4	4
37	14/11/2017	EM	0	3	1	1	2	7
38	14/11/2017	EM	40	0	0	0	4	4
39	14/11/2017	EM	80	0	0	0	4	4
40	14/11/2017	EM	120	0	0	0	1	1
41	14/11/2017	LA	0	3	1	1	4	9
42	14/11/2017	LA	40	3	1	1	4	9
43	14/11/2017	LA	80	4	1	0	2	7
44	14/11/2017	LA	120	4	0	0	3	7
45	14/11/2017	LM	0	1	1	0	6	8
46	14/11/2017	LM	40	2	0	0	8	10
47	14/11/2017	LM	80	0	0	0	4	4
48	14/11/2017	LM	120	2	0	0	5	7
49	2/12/2017	EA	0	5	0	0	5	10
50	2/12/2017	EA	40	7	0	0	3	10
51	2/12/2017	EA	80	4	0	1	5	10
52	2/12/2017	EA	120	6	0	0	3	9
53	2/12/2017	EM	0	3	0	1	3	7
54	2/12/2017	EM	40	0	0	0	10	10
55	2/12/2017	EM	80	0	0	0	6	6
56	2/12/2017	EM	120	0	0	0	5	5
57	2/12/2017	LA	0	3	1	1	3	8
58	2/12/2017	LA	40	2	0	0	7	9
59	2/12/2017	LA	80	2	0	0	5	7
60	2/12/2017	LA	120	3	0	0	4	7
61	2/12/2017	LM	0	3	1	2	4	10
62	2/12/2017	LM	40	1	0	0	8	9
63	2/12/2017	LM	80	0	0	0	6	6
64	2/12/2017	LM	120	1	0	0	8	9
65	3/12/2017	EA	0	4	1	1	2	8
66	3/12/2017	EA	40	3	0	0	4	7
67	3/12/2017	EA	80	3	0	1	4	8
68	3/12/2017	EA	120	3	0	0	4	7
69	3/12/2017	EM	0	3	1	0	3	7
70	3/12/2017	EM	40	2	0	0	4	6
71	3/12/2017	EM	80	0	0	0	8	8
72	3/12/2017	EM	120	0	0	0	5	5
73	3/12/2017	LA	0	4	1	2	2	9
74	3/12/2017	LA	40	3	0	0	4	7
75	3/12/2017	LA	80	5	0	0	4	9
76	3/12/2017	LA	120	2	0	0	4	6
77	3/12/2017	LM	0	4	1	0	2	7
78	3/12/2017	LM	40	1	0	0	8	9
79	3/12/2017	LM	80	1	0	0	6	7
80	3/12/2017	LM	120	1	0	0	8	9
81	7/11/2017	EA	0	7	0	1	5	13
82	7/11/2017	EA	40	8	1	0	5	14
83	7/11/2017	EA	80	11	1	1	0	13
84	7/11/2017	EA	120	10	1	1	2	14
85	7/11/2017	EM	0	1	0	0	5	6
86	7/11/2017	EM	40	0	0	0	10	10
87	7/11/2017	EM	80	1	0	0	10	11
88	7/11/2017	EM	120	1	0	0	3	4
89	7/11/2017	LA	0	4	1	2	4	11
90	7/11/2017	LA	40	7	0	2	2	11
91	7/11/2017	LA	80	6	0	1	5	12
92	7/11/2017	LA	120	6	1	0	6	13
93	7/11/2017	LM	0	7	0	1	4	12
94	7/11/2017	LM	40	9	1	0	4	14
95	7/11/2017	LM	80	7	0	1	5	13
96	7/11/2017	LM	120	5	0	1	8	14
97	8/11/2017	EA	0	5	1	1	4	11
98	8/11/2017	EA	40	10	1	1	2	14
99	8/11/2017	EA	80	9	1	1	3	14
100	8/11/2017	EA	120	7	0	0	6	13
101	8/11/2017	EM	0	3	1	0	4	8
102	8/11/2017	EM	40	5	0	0	6	11
103	8/11/2017	EM	80	0	0	0	11	11
104	8/11/2017	EM	120	0	0	0	8	8
105	8/11/2017	LA	0	5	1	2	3	11
106	8/11/2017	LA	40	8	0	0	5	13
107	8/11/2017	LA	80	7	1	0	3	11
108	8/11/2017	LA	120	5	0	0	9	14
109	8/11/2017	LM	0	8	1	1	2	12
110	8/11/2017	LM	40	7	1	0	2	10
111	8/11/2017	LM	80	4	0	1	5	10
112	8/11/2017	LM	120	3	0	0	7	10
